# Supplementary material for: Anomalous Terminal Shear Viscosity Behavior of Polycarbonate Nanocomposites Containing Grafted Nanosilica Particles
Source: Nanomaterials (Basel). 2021 Jul 15;11(7):1839. doi: 10.3390/nano11071839 (PMC8308399; doi:10.3390/nano11071839)
Supplement: Supplementary file 1 [file nanomaterials-11-01839-s001.zip]

Archive with 1 entries (1 files):
- nanomaterials-1267887-supplementary.pdf
